# Supplementary material for: Sustainable Tannin Gels for the Efficient Removal of Metal Ions and Organic Dyes
Source: Gels. 2023 Oct 17;9(10):822. doi: 10.3390/gels9100822 (PMC10606356; doi:10.3390/gels9100822)
Supplement: Supplementary file 1 [file gels-09-00822-s001.zip]

Archive with 1 entries (1 files):
- gels-2628103-supplementary.pdf
